# Supplementary material for: The Relationship of Arsenic Exposure with Hypertension and Wide Pulse Pressure: Preliminary Evidence from Coal-Burning Arsenicosis Population in Southwest China
Source: Toxics. 2023 May 8;11(5):443. doi: 10.3390/toxics11050443 (PMC10223262; doi:10.3390/toxics11050443)
Supplement: Supplementary file 1 [file toxics-11-00443-s001.zip]

Archive with 1 entries (1 files):
- toxics-2344981-supplementary.pdf
